# Supplementary material for: The Spemann organizer meets the anterior-most neuroectoderm at the equator of early gastrulae in amphibian species
Source: Dev Growth Differ. 2015 Mar 10;57(3):218–31. doi: 10.1111/dgd.12200 (PMC4402005; doi:10.1111/dgd.12200)
Supplement: Supplementary file 2 — Movie S1.Time-lapse movie of vegetal view of Rana nigromaculata embryo. Movie S2.Time-lapse movie of vegetal view of Xenopus laevis embryo. [file dgd0057-0218-sd2.zip]

Archive with 2 entries (2 files):
- Movie 2.avi
- Movie 1.avi
